# Supplementary material for: Cross-Reactive Results in Serological Tests for Borreliosis in Patients with Active Viral Infections
Source: Pathogens. 2022 Feb 3;11(2):203. doi: 10.3390/pathogens11020203 (PMC8879713; doi:10.3390/pathogens11020203)
Supplement: Supplementary file 1 [file pathogens-11-00203-s001.zip]

Archive with 1 entries (1 files):
- pathogens-1553145-supplementary.pdf
